# Supplementary material for: Morphological and phylogenetic analyses revealed Fissuracium ellipsoideum gen. et sp. nov. (Amylocorticiaceae, Amylocorticiales) from southwest China
Source: MycoKeys. 2026 Jun 5;133:301–22. doi: 10.3897/mycokeys.133.195561 (PMC13263729; doi:10.3897/mycokeys.133.195561)
Supplement: XML Treatment for Fissuracium [file mycokeys.133.195561-treatment1.xml]

<!DOCTYPE tp:taxon-treatment
  PUBLIC "-//TaxonX//DTD Taxonomic Treatment Publishing DTD v0 20100105//EN" "tax-treatment-NSO.dtd">
<tp:taxon-treatment xmlns:tp="http://www.plazi.org/taxpub"><tp:treatment-meta><kwd-group><label>Taxon classification</label><kwd>
                <named-content content-type="kingdom">Fungi</named-content>
              </kwd><kwd>
                <named-content content-type="order">Amylocorticiales</named-content>
              </kwd><kwd>
                <named-content content-type="family">Amylocorticiaceae</named-content>
              </kwd></kwd-group><mixed-citation publication-type="journal"><person-group><name><surname>Zhao</surname><given-names>Changlin</given-names></name><name><surname>Gu</surname><given-names>Zirui</given-names></name><name><surname>Xu</surname><given-names>Xiumei</given-names></name><name><surname>Liu</surname><given-names>Xiangfu</given-names></name></person-group><article-title>Morphological and phylogenetic analyses revealed <italic><tp:taxon-name><tp:taxon-name-part taxon-name-part-type="genus" reg="Fissuracium">Fissuracium</tp:taxon-name-part> <tp:taxon-name-part taxon-name-part-type="species" reg="ellipsoideum">ellipsoideum</tp:taxon-name-part></tp:taxon-name></italic> gen. et sp. nov. (<tp:taxon-name><tp:taxon-name-part taxon-name-part-type="family" reg="Amylocorticiaceae">Amylocorticiaceae</tp:taxon-name-part></tp:taxon-name>, <tp:taxon-name><tp:taxon-name-part taxon-name-part-type="order" reg="Amylocorticiales">Amylocorticiales</tp:taxon-name-part></tp:taxon-name>) from southwest China</article-title><source>MycoKeys</source><day>05</day><month>06</month><year>2026</year><volume>133</volume><fpage>301</fpage><lpage>322</lpage><pub-id pub-id-type="doi">10.3897/mycokeys.133.195561</pub-id></mixed-citation></tp:treatment-meta><tp:nomenclature><tp:taxon-name><object-id xmlns:xlink="http://www.w3.org/1999/xlink" content-type="arpha" xlink:type="simple">BE6354B7-14D9-5465-8A5F-64FB2C30FFC1</object-id>
                    		<tp:taxon-name-part taxon-name-part-type="genus" reg="Fissuracium">Fissuracium</tp:taxon-name-part>
                    	
                    		<object-id xmlns:xlink="http://www.w3.org/1999/xlink" content-type="mycobank" xlink:type="simple">863469</object-id>
                    	</tp:taxon-name><tp:taxon-authority>C.L. Zhao</tp:taxon-authority><tp:taxon-status xmlns:xlink="http://www.w3.org/1999/xlink" xlink:type="simple">gen. nov.</tp:taxon-status></tp:nomenclature><tp:treatment-sec sec-type="Chinese name"><title>Chinese name.</title><p>硬撕裂革菌属 (ying si lie ge jun shu).</p></tp:treatment-sec><tp:treatment-sec sec-type="Etymology"><title>Etymology.</title><p><italic>Fissuracium</italic> (Lat.): refers to the cracking basidiomata.</p></tp:treatment-sec><tp:treatment-sec sec-type="Description"><title>Description.</title><p>Basidiomata annual, resupinate, adnate, membranaceous, without odor or taste when fresh, becoming fragile upon drying. Hymenial surface smooth, cream when fresh, pale yellow when dry, obviously cracking. Hyphal system monomitic; generative hyphae with clamp connections, colorless, thin-walled. Basidia more or less pyriform, with four sterigmata and a basal clamp connection. Basidiospores ellipsoid, colorless, thick-walled, smooth, <abbrev xmlns:xlink="http://www.w3.org/1999/xlink" xlink:title="both inamyloid and indextrinoid" xlink:type="simple">IKI–</abbrev>, slightly <abbrev xmlns:xlink="http://www.w3.org/1999/xlink" xlink:title="cyanophilous" xlink:type="simple">CB+</abbrev>. Causing a white rot.</p></tp:treatment-sec><tp:treatment-sec sec-type="Type species"><title>Type species.</title><p><italic><tp:taxon-name><tp:taxon-name-part taxon-name-part-type="genus" reg="Fissuracium">Fissuracium</tp:taxon-name-part> <tp:taxon-name-part taxon-name-part-type="species" reg="ellipsoideum">ellipsoideum</tp:taxon-name-part></tp:taxon-name></italic> C.L. Zhao.</p></tp:treatment-sec><tp:treatment-sec sec-type="Notes"><title>Notes.</title><p>In our analyses, <italic><tp:taxon-name><tp:taxon-name-part taxon-name-part-type="genus" reg="Fissuracium">Fissuracium</tp:taxon-name-part></tp:taxon-name></italic> forms a distinct clade typified by <italic><tp:taxon-name><tp:taxon-name-part taxon-name-part-type="genus" reg="Fissuracium">F.</tp:taxon-name-part> <tp:taxon-name-part taxon-name-part-type="species" reg="ellipsoideum">ellipsoideum</tp:taxon-name-part></tp:taxon-name></italic>. The new genus was placed within <tp:taxon-name><tp:taxon-name-part taxon-name-part-type="family" reg="Amylocorticiaceae">Amylocorticiaceae</tp:taxon-name-part></tp:taxon-name> (<tp:taxon-name><tp:taxon-name-part taxon-name-part-type="order" reg="Amylocorticiales">Amylocorticiales</tp:taxon-name-part></tp:taxon-name>) and then grouped with <italic><tp:taxon-name><tp:taxon-name-part taxon-name-part-type="genus" reg="Amylophanerochaete">Amylophanerochaete</tp:taxon-name-part></tp:taxon-name></italic> and <italic><tp:taxon-name><tp:taxon-name-part taxon-name-part-type="genus" reg="Serpulomyces">Serpulomyces</tp:taxon-name-part></tp:taxon-name></italic> (Figs1 and 2). However, morphologically, <italic><tp:taxon-name><tp:taxon-name-part taxon-name-part-type="genus" reg="Amylophanerochaete">Amylophanerochaete</tp:taxon-name-part></tp:taxon-name></italic> differs from <italic><tp:taxon-name><tp:taxon-name-part taxon-name-part-type="genus" reg="Fissuracium">Fissuracium</tp:taxon-name-part></tp:taxon-name></italic> by having the pellicular to membranaceous basidiomata with rhizomorphs and amyloid basidiospores (<xref ref-type="bibr" rid="B37">Liu et al. 2026</xref>). <italic><tp:taxon-name><tp:taxon-name-part taxon-name-part-type="genus" reg="Serpulomyces">Serpulomyces</tp:taxon-name-part></tp:taxon-name></italic> differs from <italic><tp:taxon-name><tp:taxon-name-part taxon-name-part-type="genus" reg="Fissuracium">Fissuracium</tp:taxon-name-part></tp:taxon-name></italic> by having merulioid hymenophores and cylindrical to fusiform basidiospores (<xref ref-type="bibr" rid="B83">Zmitrovich and Spirin 2002</xref>).</p></tp:treatment-sec><ref-list><ref id="B37"><mixed-citation xmlns:xlink="http://www.w3.org/1999/xlink" xlink:type="simple">Liu YQ, Ye J, He SY, Yuan Y, Liu S, Li Y, Huang MR, Yang N, He SH (2026) Taxonomy and phylogeny of <tp:taxon-name><tp:taxon-name-part taxon-name-part-type="order">Amylocorticiales</tp:taxon-name-part></tp:taxon-name> (<tp:taxon-name><tp:taxon-name-part taxon-name-part-type="phylum">Basidiomycota</tp:taxon-name-part></tp:taxon-name>): Two new genera, six new species, and four new combinations. Journal of Fungi 12(2): 153. <ext-link xlink:href="10.3390/jof12020153" ext-link-type="doi" xlink:type="simple">https://doi.org/10.3390/jof12020153</ext-link></mixed-citation></ref><ref id="B83"><mixed-citation xmlns:xlink="http://www.w3.org/1999/xlink" xlink:type="simple">Zmitrovich IV, Spirin WA (2002) A contribution to the taxonomy of corticioid fungi. II. Genera <italic><tp:taxon-name><tp:taxon-name-part taxon-name-part-type="genus">Serpula</tp:taxon-name-part></tp:taxon-name></italic>, <italic><tp:taxon-name><tp:taxon-name-part taxon-name-part-type="genus">Serpulomyces</tp:taxon-name-part></tp:taxon-name></italic> gen. nov., <italic><tp:taxon-name><tp:taxon-name-part taxon-name-part-type="genus">Amylocorticiellum</tp:taxon-name-part></tp:taxon-name></italic> gen. nov. Mycology and Phytopathology 36: 11–26.</mixed-citation></ref></ref-list></tp:taxon-treatment>
