# Supplementary material for: Morphological and phylogenetic analyses revealed Fissuracium ellipsoideum gen. et sp. nov. (Amylocorticiaceae, Amylocorticiales) from southwest China
Source: MycoKeys. 2026 Jun 5;133:301–22. doi: 10.3897/mycokeys.133.195561 (PMC13263729; doi:10.3897/mycokeys.133.195561)
Supplement: XML Treatment for Fissuracium ellipsoideum [file mycokeys.133.195561-treatment2.xml]

<!DOCTYPE tp:taxon-treatment
  PUBLIC "-//TaxonX//DTD Taxonomic Treatment Publishing DTD v0 20100105//EN" "tax-treatment-NSO.dtd">
<tp:taxon-treatment xmlns:tp="http://www.plazi.org/taxpub"><tp:treatment-meta><kwd-group><label>Taxon classification</label><kwd>
                <named-content content-type="kingdom">Fungi</named-content>
              </kwd><kwd>
                <named-content content-type="order">Amylocorticiales</named-content>
              </kwd><kwd>
                <named-content content-type="family">Amylocorticiaceae</named-content>
              </kwd></kwd-group><mixed-citation publication-type="journal"><person-group><name><surname>Zhao</surname><given-names>Changlin</given-names></name><name><surname>Gu</surname><given-names>Zirui</given-names></name><name><surname>Xu</surname><given-names>Xiumei</given-names></name><name><surname>Liu</surname><given-names>Xiangfu</given-names></name></person-group><article-title>Morphological and phylogenetic analyses revealed <italic><tp:taxon-name><tp:taxon-name-part taxon-name-part-type="genus" reg="Fissuracium">Fissuracium</tp:taxon-name-part> <tp:taxon-name-part taxon-name-part-type="species" reg="ellipsoideum">ellipsoideum</tp:taxon-name-part></tp:taxon-name></italic> gen. et sp. nov. (<tp:taxon-name><tp:taxon-name-part taxon-name-part-type="family" reg="Amylocorticiaceae">Amylocorticiaceae</tp:taxon-name-part></tp:taxon-name>, <tp:taxon-name><tp:taxon-name-part taxon-name-part-type="order" reg="Amylocorticiales">Amylocorticiales</tp:taxon-name-part></tp:taxon-name>) from southwest China</article-title><source>MycoKeys</source><day>05</day><month>06</month><year>2026</year><volume>133</volume><fpage>301</fpage><lpage>322</lpage><pub-id pub-id-type="doi">10.3897/mycokeys.133.195561</pub-id></mixed-citation></tp:treatment-meta><tp:nomenclature><tp:taxon-name><object-id xmlns:xlink="http://www.w3.org/1999/xlink" content-type="arpha" xlink:type="simple">914E32E8-E7A6-5A8F-9F52-D42EBCDDAD12</object-id>
                    		<tp:taxon-name-part taxon-name-part-type="genus" reg="Fissuracium">Fissuracium</tp:taxon-name-part> <tp:taxon-name-part taxon-name-part-type="species" reg="ellipsoideum">ellipsoideum</tp:taxon-name-part>
                    	
                    		<object-id xmlns:xlink="http://www.w3.org/1999/xlink" content-type="mycobank" xlink:type="simple">863470</object-id>
                    	</tp:taxon-name><tp:taxon-authority>C.L. Zhao</tp:taxon-authority><tp:taxon-status xmlns:xlink="http://www.w3.org/1999/xlink" xlink:type="simple">sp. nov.</tp:taxon-status><xref ref-type="fig" rid="F3">Figs 3</xref><xref ref-type="fig" rid="F4">, 4</xref><xref ref-type="fig" rid="F5">, 5</xref><xref ref-type="fig" rid="F6">, 6</xref></tp:nomenclature><tp:treatment-sec sec-type="Chinese name"><title>Chinese name.</title><p>椭圆孢硬撕裂革菌 (tuo yuan bao ying si lie ge jun).</p></tp:treatment-sec><tp:treatment-sec sec-type="Holotype"><title>Holotype.</title><p>China • Yunnan Province: Diqing, Weixi County, Weideng Town, Songpo Village, GPS coordinates: <named-content xmlns:xlink="http://www.w3.org/1999/xlink" content-type="dwc:verbatimCoordinates" xlink:type="simple">27°5'N, 99°13'E</named-content>, elevation: 1,600 m asl., on the fallen angiosperm branch, leg. C.L. Zhao, 13 October 2023, CLZhao 34584 (<abbrev xmlns:xlink="http://www.w3.org/1999/xlink" content-type="institution" xlink:title="Southwest Forestry University, Kunming, Yunnan Province, China" xlink:type="simple">SWFC</abbrev> 00034584).</p><fig id="F3" position="float" orientation="portrait"><object-id xmlns:xlink="http://www.w3.org/1999/xlink" content-type="doi" xlink:type="simple">10.3897/mycokeys.133.195561.figure3</object-id><object-id xmlns:xlink="http://www.w3.org/1999/xlink" content-type="arpha" xlink:type="simple">900C7F87-8631-5113-AF2D-727C863B226A</object-id><label>Figure 3.</label><caption><p><italic><tp:taxon-name><tp:taxon-name-part taxon-name-part-type="genus" reg="Fissuracium">Fissuracium</tp:taxon-name-part> <tp:taxon-name-part taxon-name-part-type="species" reg="ellipsoideum">ellipsoideum</tp:taxon-name-part></tp:taxon-name></italic> (holotype, CLZhao 34584). <bold>A</bold>. Basidiomata on the substrate; <bold>B</bold>. Macroscopic characteristics of hymenophore. Scale bars: 1 cm (<bold>A</bold>); 1 mm (<bold>B</bold>).</p></caption><graphic xmlns:xlink="http://www.w3.org/1999/xlink" xlink:href="mycokeys-133-301-g003.jpg" id="oo_1670928.jpg" position="float" orientation="portrait" xlink:type="simple"><uri content-type="original_file" xlink:type="simple">https://binary.pensoft.net/fig/1670928</uri></graphic></fig><fig id="F4" position="float" orientation="portrait"><object-id xmlns:xlink="http://www.w3.org/1999/xlink" content-type="doi" xlink:type="simple">10.3897/mycokeys.133.195561.figure4</object-id><object-id xmlns:xlink="http://www.w3.org/1999/xlink" content-type="arpha" xlink:type="simple">08608207-948D-575A-8397-A17DB820571E</object-id><label>Figure 4.</label><caption><p>Sections of hymenium of <italic><tp:taxon-name><tp:taxon-name-part taxon-name-part-type="genus" reg="Fissuracium">Fissuracium</tp:taxon-name-part> <tp:taxon-name-part taxon-name-part-type="species" reg="ellipsoideum">ellipsoideum</tp:taxon-name-part></tp:taxon-name></italic> (holotype, CLZhao 34584). <bold>A</bold>. Basidiospores; <bold>B, C</bold>. Basidia and basidioles; <bold>D</bold>. Part of the generative hyphae. Scale bars: 10 μm (<bold>A–D</bold>); 10 × 100 Oil.</p></caption><graphic xmlns:xlink="http://www.w3.org/1999/xlink" xlink:href="mycokeys-133-301-g004.jpg" id="oo_1670929.jpg" position="float" orientation="portrait" xlink:type="simple"><uri content-type="original_file" xlink:type="simple">https://binary.pensoft.net/fig/1670929</uri></graphic></fig><fig id="F5" position="float" orientation="portrait"><object-id xmlns:xlink="http://www.w3.org/1999/xlink" content-type="doi" xlink:type="simple">10.3897/mycokeys.133.195561.figure5</object-id><object-id xmlns:xlink="http://www.w3.org/1999/xlink" content-type="arpha" xlink:type="simple">492AB845-A747-518E-870B-3D71F88A51B0</object-id><label>Figure 5.</label><caption><p>Microscopic structures of <italic><tp:taxon-name><tp:taxon-name-part taxon-name-part-type="genus" reg="Fissuracium">Fissuracium</tp:taxon-name-part> <tp:taxon-name-part taxon-name-part-type="species" reg="ellipsoideum">ellipsoideum</tp:taxon-name-part></tp:taxon-name></italic> (holotype, CLZhao 34584). <bold>A</bold>. Basidiospores; <bold>B</bold>. Cystidioles; <bold>C</bold>. Crystal; <bold>D</bold>. Basidia and basidioles; <bold>E</bold>. Part of the vertical section of hymenium. Scale bars: 10 μm (<bold>A–E</bold>).</p></caption><graphic xmlns:xlink="http://www.w3.org/1999/xlink" xlink:href="mycokeys-133-301-g005.jpg" id="oo_1670930.jpg" position="float" orientation="portrait" xlink:type="simple"><uri content-type="original_file" xlink:type="simple">https://binary.pensoft.net/fig/1670930</uri></graphic></fig><fig id="F6" position="float" orientation="portrait"><object-id xmlns:xlink="http://www.w3.org/1999/xlink" content-type="doi" xlink:type="simple">10.3897/mycokeys.133.195561.figure6</object-id><object-id xmlns:xlink="http://www.w3.org/1999/xlink" content-type="arpha" xlink:type="simple">D6042094-2DB4-5233-B0D7-BED6346CC8D9</object-id><label>Figure 6.</label><caption><p>Split graphs showing the results of the PHI test for the <abbrev xmlns:xlink="http://www.w3.org/1999/xlink" xlink:title="internal transcribed spacers" xlink:type="simple">ITS</abbrev> data of <italic><tp:taxon-name><tp:taxon-name-part taxon-name-part-type="genus" reg="Fissuracium">Fissuracium</tp:taxon-name-part> <tp:taxon-name-part taxon-name-part-type="species" reg="ellipsoideum">ellipsoideum</tp:taxon-name-part></tp:taxon-name></italic> and closely related taxa using LogDet transformation and splits decomposition. PHI test results, Φw ≤ 0.05, indicate significant recombination within the dataset. New taxa are in red.</p></caption><graphic xmlns:xlink="http://www.w3.org/1999/xlink" xlink:href="mycokeys-133-301-g006.jpg" id="oo_1670931.jpg" position="float" orientation="portrait" xlink:type="simple"><uri content-type="original_file" xlink:type="simple">https://binary.pensoft.net/fig/1670931</uri></graphic></fig></tp:treatment-sec><tp:treatment-sec sec-type="Etymology"><title>Etymology.</title><p><italic>Ellipsoideum</italic> (Lat.): refers to the ellipsoid basidiospores.</p></tp:treatment-sec><tp:treatment-sec sec-type="Basidiomata"><title>Basidiomata.</title><p>Annual, resupinate, adnate, membranaceous, fragile, without odor or taste when fresh, up to 20 cm long, 2 cm wide, and 150 μm thick. Hymenial surface smooth, obviously cracking, cream when fresh, turning to pale yellow upon drying. Sterile margin narrow, cream to pale yellow, up to 1 mm.</p></tp:treatment-sec><tp:treatment-sec sec-type="Hyphal structure"><title>Hyphal structure.</title><p>Monomitic; generative hyphae with clamp connections, colorless, thin-walled, frequently branched, loosely interwoven, 1.3–2.7 µm in diameter, <abbrev xmlns:xlink="http://www.w3.org/1999/xlink" xlink:title="both inamyloid and indextrinoid" xlink:type="simple">IKI–</abbrev>, <abbrev xmlns:xlink="http://www.w3.org/1999/xlink" xlink:title="acyanophilous" xlink:type="simple">CB–</abbrev>; tissues unchanged in <abbrev xmlns:xlink="http://www.w3.org/1999/xlink" xlink:title="5% potassium hydroxide water solution" xlink:type="simple">KOH</abbrev>.</p></tp:treatment-sec><tp:treatment-sec sec-type="Hymenium"><title>Hymenium.</title><p>Cystidia absent. Cystidioles clavate with a slightly swollen apex, 26.3 × 2.2 µm. Basidia more or less pyriform, slightly flexuous, attenuate toward the base, thin-walled, smooth, with four sterigmata and a basal clamp connection, 12.8–23.5 × 4.8–6.6 µm; basidioles pyriform, but smaller than basidia; subhymenial hyphae covered with smaller irregularly-shaped colorless crystals.</p></tp:treatment-sec><tp:treatment-sec sec-type="Basidiospores"><title>Basidiospores.</title><p>Ellipsoid, colorless, thick-walled, smooth, with one guttule, <abbrev xmlns:xlink="http://www.w3.org/1999/xlink" xlink:title="both inamyloid and indextrinoid" xlink:type="simple">IKI–</abbrev>, slightly <abbrev xmlns:xlink="http://www.w3.org/1999/xlink" xlink:title="cyanophilous" xlink:type="simple">CB+</abbrev>, (4.7–)5–6.3(–6.4) × (3.2–)3.4–4.2(–4.4) µm, <abbrev xmlns:xlink="http://www.w3.org/1999/xlink" xlink:title="mean spore length" xlink:type="simple">L</abbrev> = 5.73 µm, <abbrev xmlns:xlink="http://www.w3.org/1999/xlink" xlink:title="mean spore width" xlink:type="simple">W</abbrev> = 3.85 µm, <abbrev xmlns:xlink="http://www.w3.org/1999/xlink" xlink:title="variation in the L/W ratios between the specimens studied" xlink:type="simple">Q</abbrev> = 1.44–1.53 (<abbrev xmlns:xlink="http://www.w3.org/1999/xlink" xlink:title="a/b (number of spores (a) measured from given number (b) of specimens)" xlink:type="simple">n</abbrev> = 60/2).</p></tp:treatment-sec><tp:treatment-sec sec-type="Type of rot"><title>Type of rot.</title><p>White rot.</p></tp:treatment-sec><tp:treatment-sec sec-type="Additional specimen (paratype) examined"><title>Additional specimen (paratype) examined.</title><p>China • Yunnan Province: Diqing, Weixi County, Weideng Town, Songpo Village, GPS coordinates: <named-content xmlns:xlink="http://www.w3.org/1999/xlink" content-type="dwc:verbatimCoordinates" xlink:type="simple">27°5'N, 99°13'E</named-content>, elevation: 1,600 m asl., on the fallen angiosperm branch, leg. C.L. Zhao, 13 October 2023, CLZhao 34498 (<abbrev xmlns:xlink="http://www.w3.org/1999/xlink" content-type="institution" xlink:title="Southwest Forestry University, Kunming, Yunnan Province, China" xlink:type="simple">SWFC</abbrev> 00034498).</p></tp:treatment-sec></tp:taxon-treatment>
